# Supplementary material for: Targeting the Crosstalk of Immune Response and Vascular Smooth Muscle Cells Phenotype Switch for Arteriovenous Fistula Maturation
Source: Int J Mol Sci. 2022 Oct 10;23(19):12012. doi: 10.3390/ijms231912012 (PMC9570261; doi:10.3390/ijms231912012)
Supplement: Supplementary file 1 [file ijms-23-12012-s001.zip]

Archive with 1 entries (1 files):
- ijms-1943951-supplementary.pdf
